# Supplementary material for: A Synthetic Derivative SH 66 of Homoisoflavonoid from Liliaceae Exhibits Anti-Neuroinflammatory Activity against LPS-Induced Microglial Cells
Source: Molecules. 2024 Jun 26;29(13):3037. doi: 10.3390/molecules29133037 (PMC11243437; doi:10.3390/molecules29133037)
Supplement: Supplementary file 1 [file molecules-29-03037-s001.zip]

Archive with 1 entries (1 files):
- molecules-3049630-supplementary.pdf
